# Supplementary material for: The transcriptome of HTLV-1-infected primary cells following reactivation reveals changes to host gene expression central to the proviral life cycle
Source: PLoS Pathog. 2023 Jul 31;19(7):e1011494. doi: 10.1371/journal.ppat.1011494 (PMC10431621; doi:10.1371/journal.ppat.1011494)
Supplement: S1 Table — (XLSX) [file ppat.1011494.s011.xlsx]

## Sheet: S1_Table
ID	Description	GeneRatio	BgRatio	BH FDR p
GO:0033522	histone H2A ubiquitination	11/2555	26/16234	0.102
GO:0016574	histone ubiquitination	16/2555	47/16234	0.115
GO:0010390	histone monoubiquitination	11/2555	29/16234	0.174
GO:0016570	histone modification	87/2555	440/16234	0.321
GO:0071044	histone mRNA catabolic process	5/2555	11/16234	0.37
GO:0033523	histone H2B ubiquitination	5/2555	12/16234	0.442
GO:0016572	histone phosphorylation	11/2555	39/16234	0.478
GO:0035518	histone H2A monoubiquitination	6/2555	17/16234	0.489
GO:0033127	regulation of histone phosphorylation	5/2555	13/16234	0.489
GO:0031056	regulation of histone modification	30/2555	139/16234	0.489
GO:0031063	regulation of histone deacetylation	8/2555	27/16234	0.535
GO:0070544	histone H3-K36 demethylation	4/2555	10/16234	0.54
GO:0016575	histone deacetylation	17/2555	76/16234	0.604
GO:0031062	positive regulation of histone methylation	9/2555	35/16234	0.626
GO:0034968	histone lysine methylation	22/2555	106/16234	0.661
GO:0016571	histone methylation	26/2555	129/16234	0.663
GO:0033182	regulation of histone ubiquitination	4/2555	12/16234	0.663
GO:0051568	histone H3-K4 methylation	12/2555	52/16234	0.663
GO:0031058	positive regulation of histone modification	18/2555	85/16234	0.679
GO:0031065	positive regulation of histone deacetylation	5/2555	17/16234	0.679
GO:0080182	histone H3-K4 trimethylation	5/2555	17/16234	0.679
GO:0031060	regulation of histone methylation	13/2555	60/16234	0.715
GO:0008334	histone mRNA metabolic process	6/2555	24/16234	0.75
GO:0070933	histone H4 deacetylation	3/2555	11/16234	0.827
GO:0016578	histone deubiquitination	5/2555	23/16234	0.858
GO:0070076	histone lysine demethylation	6/2555	29/16234	0.877
GO:0070932	histone H3 deacetylation	4/2555	19/16234	0.914
GO:0016577	histone demethylation	6/2555	31/16234	0.922
GO:0051570	regulation of histone H3-K9 methylation	4/2555	20/16234	0.933
GO:0051569	regulation of histone H3-K4 methylation	5/2555	27/16234	0.96
GO:0043984	histone H4-K16 acetylation	4/2555	21/16234	0.96
GO:0010452	histone H3-K36 methylation	3/2555	15/16234	0.96
GO:0051567	histone H3-K9 methylation	6/2555	34/16234	0.97
GO:0043981	histone H4-K5 acetylation	3/2555	16/16234	0.97
GO:0043982	histone H4-K8 acetylation	3/2555	16/16234	0.97
GO:0051571	positive regulation of histone H3-K4 methylation	3/2555	17/16234	0.985
GO:0035404	histone-serine phosphorylation	2/2555	11/16234	0.985
GO:0036124	histone H3-K9 trimethylation	2/2555	12/16234	0.999
GO:0035065	regulation of histone acetylation	8/2555	54/16234	1
GO:0033169	histone H3-K9 demethylation	2/2555	14/16234	1
GO:0035066	positive regulation of histone acetylation	4/2555	29/16234	1
GO:0061647	histone H3-K9 modification	6/2555	45/16234	1
GO:0070734	histone H3-K27 methylation	2/2555	17/16234	1
GO:0016573	histone acetylation	20/2555	149/16234	1
GO:0051573	negative regulation of histone H3-K9 methylation	1/2555	10/16234	1
GO:0031057	negative regulation of histone modification	5/2555	44/16234	1
GO:0034969	histone arginine methylation	1/2555	11/16234	1
GO:0043967	histone H4 acetylation	8/2555	68/16234	1
GO:0031061	negative regulation of histone methylation	2/2555	21/16234	1
GO:0043486	histone exchange	6/2555	54/16234	1
GO:0090239	regulation of histone H4 acetylation	1/2555	14/16234	1
GO:0043966	histone H3 acetylation	5/2555	60/16234	1
