# Supplementary material for: The transcriptome of HTLV-1-infected primary cells following reactivation reveals changes to host gene expression central to the proviral life cycle
Source: PLoS Pathog. 2023 Jul 31;19(7):e1011494. doi: 10.1371/journal.ppat.1011494 (PMC10431621; doi:10.1371/journal.ppat.1011494)
Supplement: S2 Table — (XLSX) [file ppat.1011494.s012.xlsx]

## Sheet: S2_Table
ID	Description	BH FDR p	q value	Common name	Entrez ID
GO:0033522	histone H2A ubiquitination	0.102	0.0976	UBR2	23304
GO:0033522	histone H2A ubiquitination	0.102	0.0976	UBE2A	7319
GO:0033522	histone H2A ubiquitination	0.102	0.0976	KDM2B	84678
GO:0033522	histone H2A ubiquitination	0.102	0.0976	UBE2B	7320
GO:0033522	histone H2A ubiquitination	0.102	0.0976	RNF2	6045
GO:0033522	histone H2A ubiquitination	0.102	0.0976	TRIP12	9320
GO:0033522	histone H2A ubiquitination	0.102	0.0976	RYBP	23429
GO:0033522	histone H2A ubiquitination	0.102	0.0976	DTX3L	151636
GO:0033522	histone H2A ubiquitination	0.102	0.0976	BMI1	648
GO:0033522	histone H2A ubiquitination	0.102	0.0976	BCOR	54880
GO:0033522	histone H2A ubiquitination	0.102	0.0976	RING1	6015
GO:0016574	histone ubiquitination	0.115	0.11	PAF1	54623
GO:0016574	histone ubiquitination	0.115	0.11	UBR2	23304
GO:0016574	histone ubiquitination	0.115	0.11	UBE2A	7319
GO:0016574	histone ubiquitination	0.115	0.11	KDM2B	84678
GO:0016574	histone ubiquitination	0.115	0.11	PARK7	11315
GO:0016574	histone ubiquitination	0.115	0.11	UBE2B	7320
GO:0016574	histone ubiquitination	0.115	0.11	RNF2	6045
GO:0016574	histone ubiquitination	0.115	0.11	CDC73	79577
GO:0016574	histone ubiquitination	0.115	0.11	TRIP12	9320
GO:0016574	histone ubiquitination	0.115	0.11	RNF20	56254
GO:0016574	histone ubiquitination	0.115	0.11	RYBP	23429
GO:0016574	histone ubiquitination	0.115	0.11	DTX3L	151636
GO:0016574	histone ubiquitination	0.115	0.11	BMI1	648
GO:0016574	histone ubiquitination	0.115	0.11	BCOR	54880
GO:0016574	histone ubiquitination	0.115	0.11	CTR9	9646
GO:0016574	histone ubiquitination	0.115	0.11	RING1	6015
GO:0010390	histone monoubiquitination	0.174	0.166	PAF1	54623
GO:0010390	histone monoubiquitination	0.174	0.166	KDM2B	84678
GO:0010390	histone monoubiquitination	0.174	0.166	RNF2	6045
GO:0010390	histone monoubiquitination	0.174	0.166	CDC73	79577
GO:0010390	histone monoubiquitination	0.174	0.166	RNF20	56254
GO:0010390	histone monoubiquitination	0.174	0.166	RYBP	23429
GO:0010390	histone monoubiquitination	0.174	0.166	DTX3L	151636
GO:0010390	histone monoubiquitination	0.174	0.166	BMI1	648
GO:0010390	histone monoubiquitination	0.174	0.166	BCOR	54880
GO:0010390	histone monoubiquitination	0.174	0.166	CTR9	9646
GO:0010390	histone monoubiquitination	0.174	0.166	RING1	6015
