# Supplementary material for: The transcriptome of HTLV-1-infected primary cells following reactivation reveals changes to host gene expression central to the proviral life cycle
Source: PLoS Pathog. 2023 Jul 31;19(7):e1011494. doi: 10.1371/journal.ppat.1011494 (PMC10431621; doi:10.1371/journal.ppat.1011494)
Supplement: S3 Table — (XLSX) [file ppat.1011494.s013.xlsx]

## Sheet: S3_Table
ID	Sequence (5′ to 3′)	Fluorophore	Source
tax	AGACTCTGTCCAAACCCT	Q670	[1]
tax	CGTAGACTGGGTATCCGA	Q670	[1]
tax	CAGTCGCCTTGTACACAG	Q670	[1]
tax	AACATAGTCCCCCAGAGA	Q670	[1]
tax	CGTGACGATGTAGGCGGG	Q670	[1]
tax	TGGACAGGTGGCCAGTAG	Q670	[1]
tax	TCCCAGGTGATCTGATGC	Q670	[1]
tax	AACGCGTCCATCGATGGG	Q670	[1]
tax	ACTGTAGAGCTGAGCCGA	Q670	[1]
tax	GGGTCTTAGAGGTTCTCT	Q670	[1]
tax	ATTGGCGGGGTAAGGACC	Q670	[1]
tax	GTTGGGGGTTGTATGAGT	Q670	[1]
tax	GGAGTATTTGCGCATGGC	Q670	[1]
tax	TGGGTTCCATGTATCCAT	Q670	[1]
tax	GACAGGGTTGGGAGGTGC	Q670	[1]
tax	GAGTCCGGGGTCTGGAAA	Q670	[1]
tax	GTGTACAGGTTTTGGGGC	Q670	[1]
tax	ATGCAGACAACGGAGCCT	Q670	[1]
tax	GATGGGGGGGGAAAGCTG	Q670	[1]
tax	TCACATGGGGCAGGAGGG	Q670	[1]
tax	TGGCCGGGGTGGCAAAAA	Q670	[1]
tax	ACATTGGTGAGGAAGGCC	Q670	[1]
tax	CCCCTGTGGTAAGGGAAA	Q670	[1]
tax	ACAGTCCTCGGGTAGAAT	Q670	[1]
tax	GGAAAAGGGTGGTGGGCA	Q670	[1]
tax	CTGTCAGCGTGACGGGTG	Q670	[1]
tax	GAAGGAGGCCGTTTTGCC	Q670	[1]
tax	GTGAGGGTTGAGTGGAAC	Q670	[1]
tax	CCAAATAAGGCCTGGAGT	Q670	[1]
tax	GCGTGCCATCGGTAAATG	Q670	[1]
tax	CAGGGCCCGGAAATCATA	Q670	[1]
tax	ATGGCTGGCCATCTTTAG	Q670	[1]
tax	GGAGGAGGACTGTAGTAC	Q670	[1]
tax	GGCCTTGGTTTGAAATTT	Q670	[1]
tax	GTAGAAATGAGGGGTGGT	Q670	[1]
tax	ACTGTATGAGGCCGTGTG	Q670	[1]
tax	GGGGATGTTGGTGTATTC	Q670	[1]
tax	GTCATCTGCCTCTTTTTC	Q670	[1]
tax	TTTGGGGCTCATGGTCAT	Q670	[1]
tax	ACTGAGAGGCTCTAAGCC	Q670	[1]
tax	CAGACTTCTGTTTCACGG	Q670	[1]
gag	GGGAAAAGATTTGGCCCAT	Q570	[1]
gag	CGGAATAGGGCTAGCGCTA	Q570	[1]
gag	TTAAGCCAGTGATGAGCGG	Q570	[1]
gag	ATCGTAACTGGAGGGACCG	Q570	[1]
gag	CAGATCCAGACTGGTGTTT	Q570	[1]
gag	GGCTAGGAGGGAGTAGTTA	Q570	[1]
gag	GTATCCTTTTGGGAGTAGG	Q570	[1]
gag	AAATTTCATTCACCCGGCC	Q570	[1]
gag	GCTTGGGTTTGGATGAGTA	Q570	[1]
gag	TTGTGGATCAGAATCCGGG	Q570	[1]
gag	CGTAGGCTCAACATAGGGA	Q570	[1]
gag	GTGGGTGCATGACTGGAAG	Q570	[1]
gag	TGTAGGTCTTTCATTTGCC	Q570	[1]
gag	GGTCTGCATAAACTGGGGG	Q570	[1]
gag	CAGTGGGGTCAAACTGCTG	Q570	[1]
gag	GAGGTCTTGGAGGTCTTTG	Q570	[1]
gag	ACGAGGGAGGAGCAAAGGT	Q570	[1]
gag	GCCTCTGATATAAGGCTAT	Q570	[1]
gag	CTGTAATACCTCGGGTTTC	Q570	[1]
gag	ACCGGCTAAGGGGTTATAA	Q570	[1]
gag	CCTTGTTGTTGTGGATTGT	Q570	[1]
gag	CAGGAAGGGTCTTTGGCAC	Q570	[1]
gag	CAGGCCTTGGAGGATAGAG	Q570	[1]
gag	TACGAAGGCGTGGTAAGGC	Q570	[1]
gag	AGAGCTATGTTGAGGCGTT	Q570	[1]
gag	TGTTTGCATTGGAGTAGGC	Q570	[1]
gag	CCTAGAGGGCTATTAGTGT	Q570	[1]
gag	TGACAAGCCCGCAACATAT	Q570	[1]
gag	GGGTTTTTTAGGCTGGACA	Q570	[1]
gag	CGGAAGCACGGCTGATTTG	Q570	[1]
gag	TCTTGACATAGGGGGCATG	Q570	[1]
gag	TCTCGCTTCCAGTGAGTTG	Q570	[1]
gag	CTCTGGTTCTGGGATAGTG	Q570	[1]
gag	CAGCGGGGAGGTCTAATAG	Q570	[1]
gag	CCTATGGAGTTTTTTGGGT	Q570	[1]
gag	TGTGGGGGGGGAGGTTAAA	Q570	[1]
gag	GGTTAGGAAGGACTTGCTG	Q570	[1]
gag	GGCAGAATAGATGCTGGGT	Q570	[1]
gag	GGCGGGATCTAACGGTATA	Q570	[1]
gag	AGCTTCGATAGTCTTTGGG	Q570	[1]
gag	GCTATCGGAAGGACTGTCA	Q570	[1]
gag	CCCCTAATACGGATGTATT	Q570	[1]
gag	AAGTGATCTTGGGTTTGGC	Q570	[1]
gag	AACAATAGGCGTTGTCCGG	Q570	[1]
gag	CCCAGTTGTTTTTGGTATC	Q570	[1]
gag	TTGTAAGGCATCACGACCT	Q570	[1]
gag	CTCAGGGAGGTACAGGACG	Q570	[1]
gag	AGGGAACTGGCTGATTTCG	Q570	[1]
References
1. Billman MR, Rueda D, Bangham CRM. Single-cell heterogeneity and cell-cycle-related viral gene bursts in the human leukaemia virus HTLV-1. Wellcome open research. 2017.
